# Supplementary material for: Life History Traits and Developmental Duration of the Yellow Coster Telchinia issoria Hübner, 1819 (Lepidoptera: Nymphalidae) Under Laboratory Conditions
Source: Insects. 2026 Feb 19;17(2):216. doi: 10.3390/insects17020216 (PMC12942303; doi:10.3390/insects17020216)
Supplement: Supplementary file 1 [file insects-17-00216-s001.zip]

Archive with 1 entries (1 files):
- insects-4139347-supplementary.pdf
